# Supplementary material for: A Novel Closo-Ortho-Carborane-Based Glucosamine Derivative as a Promising Agent for Boron Neutron Capture Therapy
Source: Pharmaceuticals (Basel). 2025 Jun 30;18(7):986. doi: 10.3390/ph18070986 (PMC12299632; doi:10.3390/ph18070986)
Supplement: Supplementary file 1 [file pharmaceuticals-18-00986-s001.zip]

Archive with 1 entries (1 files):
- pharmaceuticals-3689726-supplementary.pdf
